# Supplementary material for: Effect of a communication robot in the prevention of postoperative delirium in older persons: A randomized controlled trial
Source: PLoS One. 2025 Jul 29;20(7):e0327868. doi: 10.1371/journal.pone.0327868 (PMC12306737; doi:10.1371/journal.pone.0327868)
Supplement: S2 Appendix — (XLSX) [file pone.0327868.s002.xlsx]

## Sheet: データ
Con0・Int1	N	Age	M0・F1	Org+0・-1	ICU+0・-1	Phy.rest+0・-1	Dem+0・-1	Hist.Del+0・-1	BZD+0・-1	Hosp.period	Del+0・-1	Department	Day1	Day2	Day3	Day4	Day5	Day6	Day7	Day8	Day9	Day10	Day11	Day12	Day13	Day14	Day15	Day16	Day17	Day18	Day19	Day20	Day21
0	1	79	1	1	1	1	1	1	1	19	1	3	1	1	1	1	1	1	1	1	1	1	1	1	1	1	1	1	1	1	1
0	2	71	0	0	0	1	1	1	1	14	1	4	1	1	1	1	1	1	1	1	1	1	1	1	1	1
0	3	80	1	1	1	1	1	1	1	21	1	3	1	1	1	1	1	1	1	1	1	1	1	1	1	1	1	1	1	1	1	1	1
0	4	78	0	1	0	1	1	1	1	16	1	4	1	1	1	1	1	1	1	1	1	1	1	1	1	1	1	1
0	5	92	1	1	1	1	1	1	0	21	0	0	1	1	1	1	0	0	0	0	1	1	1	1	1	1	1	1	1	1	1	1	1
0	6	77	0	1	1	1	1	1	0	16	1	0	1	1	1	1	1	1	1	1	1	1	1	1	1	1	1	1
0	7	81	0	1	1	1	1	1	1	4	1	0	1	1	1	1
0	8	78	0	1	1	1	1	1	1	9	1	2	1	1	1	1	1	1	1	1	1
0	9	81	1	1	0	1	1	1	1	9	1	2	1	1	1	1	1	1	1	1	1
0	10	71	0	1	1	1	1	1	1	21	1	0	1	1	1	1	1	1	1	1	1	1	1	1	1	1	1	1	1	1	1	1	1
0	11	79	0	1	1	1	1	1	1	7	1	0	1	1	1	1	1	1	1
0	12	82	0	1	1	1	1	0	1	9	0	2	1	1	0	1	1	1	1	1	1
0	13	79	0	1	1	1	1	1	1	21	1	3	1	1	1	1	1	1	1	1	1	1	1	1	1	1	1	1	1	1	1	1	1
0	14	71	0	1	1	1	1	1	1	13	1	0	1	1	1	1	1	1	1	1	1	1	1	1	1
0	15	76	1	1	1	1	1	1	1	11	1	2	1	1	1	1	1	1	1	1	1	1	1
0	16	75	1	1	1	1	1	1	1	11	1	2	1	1	1	1	1	1	1	1	1	1	1
0	17	73	0	1	1	1	1	1	1	13	1	0	1	1	1	1	1	1	1	1	1	1	1	1	1
0	18	76	1	1	1	1	1	1	1	13	1	0	1	1	1	1	1	1	1	1	1	1	1	1	1
0	19	85	1	1	1	1	1	1	1	10	1	0	1	1	1	1	1	1	1	1	1	1
0	20	71	0	1	1	1	1	1	1	7	1	2	1	1	1	1	1	1	1
0	21	74	0	1	1	1	1	1	1	15	1	0	1	1	1	1	1	1	1	1	1	1	1	1	1	1	1
0	22	74	0	1	1	1	1	1	1	15	1	0	1	1	1	1	1	1	1	1	1	1	1	1	1	1	1
0	23	72	0	1	1	1	1	0	1	10	0	2	1	1	1	0	1	1	1	1	1	1
0	24	85	0	1	1	1	0	0	1	4	0	0	1	0	1	1
0	25	76	1	1	1	1	1	1	1	4	1	1	1	1	1	1
0	26	77	0	1	1	1	1	1	1	7	0	0	1	0	0	1	1	1	1
0	27	75	0	1	1	1	1	1	1	14	1	0	1	1	1	1	1	1	1	1	1	1	1	1	1	1
0	28	76	0	1	1	1	1	1	1	21	0	0	1	0	0	0	1	1	1	1	1	1	1	1	1	1	1	1	1	1	1	1	1
0	29	73	0	1	1	1	1	1	1	13	1	0	1	1	1	1	1	1	1	1	1	1	1	1	1
0	30	85	0	1	1	1	1	1	1	16	1	0	1	1	1	1	1	1	1	1	1	1	1	1	1	1	1	1
0	31	74	1	1	1	1	1	1	1	4	1	1	1	1	1	1
0	32	79	1	1	1	1	1	1	1	18	1	5	1	1	1	1	1	1	1	1	1	1	1	1	1	1	1	1	1	1
0	33	78	1	1	1	1	1	1	1	11	1	0	1	1	1	1	1	1	1	1	1	1	1
0	34	86	0	1	1	1	1	1	1	15	0	0	1	1	1	1	0	0	0	0	0	1	1	1	1	1	1
0	35	71	0	0	1	1	1	1	1	16	1	0	1	1	1	1	1	1	1	1	1	1	1	1	1	1	1	1
0	36	82	0	1	1	1	1	1	1	4	1	0	1	1	1	1
0	37	75	1	1	1	1	1	1	0	9	1	2	1	1	1	1	1	1	1	1	1
0	38	74	0	1	1	1	1	1	1	14	1	0	1	1	1	1	1	1	1	1	1	1	1	1	1	1
0	39	79	1	1	1	1	1	1	1	4	1	1	1	1	1	1
0	40	74	1	1	1	1	1	1	1	8	1	0	1	1	1	1	1	1	1	1
0	41	73	0	1	1	1	1	1	1	19	0	0	1	1	1	1	1	1	1	0	0	0	1	1	1	1	1	1	1	1	1
0	42	81	1	1	1	1	1	1	1	4	1	1	1	1	1	1
0	43	80	1	1	1	1	1	1	0	7	0	1	1	0	1	1	1	1	1
0	44	78	0	1	1	1	1	1	1	5	1	1	1	1	1	1	1
0	45	70	0	1	1	1	1	1	1	4	1	0	1	1	1	1
0	46	84	0	1	1	1	1	1	1	12	1	0	1	1	1	1	1	1	1	1	1	1	1	1
0	47	75	1	1	1	1	1	1	1	5	1	1	1	1	1	1	1
0	48	82	1	1	1	1	1	1	1	11	1	2	1	1	1	1	1	1	1	1	1	1	1
0	49	78	1	1	1	1	1	1	1	19	1	3	1	1	1	1	1	1	1	1	1	1	1	1	1	1	1	1	1	1	1
0	50	74	0	1	1	1	1	1	1	13	1	0	1	1	1	1	1	1	1	1	1	1	1	1	1
0	51	76	0	1	1	1	1	1	1	21	1	0	1	1	1	1	1	1	1	1	1	1	1	1	1	1	1	1	1	1	1	1	1
0	52	71	1	1	1	1	1	1	1	7	1	1	1	1	1	1	1	1	1
0	53	90	0	1	1	1	1	1	1	5	1	0	1	1	1	1	1
0	54	81	0	1	1	1	1	1	0	15	0	0	1	1	0	1	1	1	1	1	1	1	1	1	1	1	1
0	55	71	0	1	1	1	1	1	1	13	1	0	1	1	1	1	1	1	1	1	1	1	1	1	1
0	56	85	0	1	1	1	1	1	1	9	0	2	1	0	1	1	1	1	1	1	1
0	57	84	1	1	1	1	0	1	1	6	0	0	1	1	1	0	0	1
0	58	70	0	1	1	1	1	1	1	6	1	0	1	1	1	1	1	1
0	59	94	1	1	1	1	1	1	0	4	1	1	1	1	1	1
0	60	71	1	1	1	1	1	1	1	11	1	1	1	1	1	1	1	1	1	1	1	1	1
0	61	70	0	1	1	1	1	1	1	18	1	0	1	1	1	1	1	1	1	1	1	1	1	1	1	1	1	1	1	1
0	62	74	1	0	1	1	1	1	1	13	1	0	1	1	1	1	1	1	1	1	1	1	1	1	1
0	63	70	1	1	0	1	1	1	1	21	0	0	1	1	1	1	0	1	1	1	1	1	1	1	1	1	1	1	1	1	1	1	1
0	64	82	0	1	1	1	1	1	1	4	1	0	1	1	1	1
0	65	84	0	1	1	1	0	0	1	3	0	0	0	0	1
0	66	74	0	1	1	1	1	1	1	5	1	0	1	1	1	1	1
0	67	82	1	1	1	1	1	1	1	8	1	1	1	1	1	1	1	1	1	1
0	68	73	0	1	1	1	1	1	1	9	1	2	1	1	1	1	1	1	1	1	1
0	69	75	0	1	1	1	1	1	1	7	1	2	1	1	1	1	1	1	1
0	70	73	1	1	1	1	1	1	1	4	1	1	1	1	1	1
0	71	79	1	1	1	1	1	1	1	5	1	0	1	1	1	1	1
0	72	80	1	1	0	1	1	1	1	21	1	0	1	1	1	1	1	1	1	1	1	1	1	1	1	1	1	1	1	1	1	1	1
0	73	76	0	1	0	1	1	1	1	19	1	0	1	1	1	1	1	1	1	1	1	1	1	1	1	1	1	1	1	1	1
0	74	77	0	1	1	1	1	1	1	14	1	0	1	1	1	1	1	1	1	1	1	1	1	1	1	1
0	75	73	0	1	1	1	1	0	1	4	1	0	1	1	1	1
0	76	76	1	1	1	1	1	1	1	6	1	1	1	1	1	1	1	1
1	1	73	1	1	1	1	1	1	1	15	1	3	1	1	1	1	1	1	1	1	1	1	1	1	1	1	1
1	2	79	0	1	0	1	1	1	1	10	1	6	1	1	1	1	1	1	1	1	1	1
1	3	75	1	1	1	1	1	1	1	4	1	7	1	1	1	1
1	4	79	0	1	1	1	1	1	1	9	1	5	1	1	1	1	1	1	1	1	1
1	5	77	0	1	1	1	1	1	1	21	1	0	1	1	1	1	1	1	1	1	1	1	1	1	1	1	1	1	1	1	1	1	1
1	6	80	0	1	1	1	1	1	1	4	1	0	1	1	1	1
1	7	73	1	1	1	1	1	0	0	19	1	0	1	1	1	1	1	1	1	1	1	1	1	1	1	1	1	1	1	1	1
1	8	73	0	1	1	1	1	1	0	21	0	0	1	1	1	1	1	1	0	0	0	1	1	1	1	1	1	1	1	1	1	1	1
1	9	73	1	1	1	1	1	1	1	5	1	2	1	1	1	1	1
1	10	86	0	1	1	1	1	1	0	19	1	0	1	1	1	1	1	1	1	1	1	1	1	1	1	1	1	1	1	1	1
1	11	74	0	1	1	1	1	1	1	8	1	0	1	1	1	1	1	1	1	1
1	12	71	1	1	1	1	1	1	1	7	1	2	1	1	1	1	1	1	1
1	13	86	1	1	1	1	1	0	1	17	1	3	1	1	1	1	1	1	1	1	1	1	1	1	1	1	1	1	1
1	14	75	0	1	1	1	1	1	1	16	1	0	1	1	1	1	1	1	1	1	1	1	1	1	1	1	1	1
1	15	76	0	1	1	1	1	1	1	11	1	2	1	1	1	1	1	1	1	1	1	1	1
1	16	74	1	1	1	1	1	1	1	5	1	0	1	1	1	1	1
1	17	82	0	1	1	1	1	1	1	15	1	0	1	1	1	1	1	1	1	1	1	1	1	1	1	1	1
1	18	73	1	1	1	1	1	1	1	13	1	0	1	1	1	1	1	1	1	1	1	1	1	1	1
1	19	75	0	1	1	1	1	1	1	11	1	0	1	1	1	1	1	1	1	1	1	1	1
1	20	72	1	1	1	1	1	1	1	8	1	1	1	1	1	1	1	1	1	1
1	21	79	0	1	1	1	1	1	1	4	1	0	1	1	1	1
1	22	74	1	1	1	1	1	1	1	21	1	0	1	1	1	1	1	1	1	1	1	1	1	1	1	1	1	1	1	1	1	1	1
1	23	78	1	1	1	1	1	1	1	17	1	0	1	1	1	1	1	1	1	1	1	1	1	1	1	1	1	1	1
1	24	74	0	1	1	1	1	1	1	9	1	2	1	1	1	1	1	1	1	1	1
1	25	80	0	1	1	1	1	1	1	4	1	0	1	1	1	1
1	26	76	0	1	1	1	1	1	1	4	1	0	1	1	1	1
1	27	78	1	1	1	1	1	1	1	11	1	0	1	1	1	1	1	1	1	1	1	1	1
1	28	85	0	1	1	1	1	1	1	13	1	0	1	1	1	1	1	1	1	1	1	1	1	1	1
1	29	78	0	1	1	1	1	1	1	8	1	2	1	1	1	1	1	1	1	1
1	30	88	0	1	1	1	1	1	1	13	1	0	1	1	1	1	1	1	1	1	1	1	1	1	1
1	31	71	0	1	1	1	1	1	1	9	1	2	1	1	1	1	1	1	1	1	1
1	32	82	1	1	1	1	1	1	1	8	1	2	1	1	1	1	1	1	1	1
1	33	82	0	1	1	1	1	1	1	12	1	0	1	1	1	1	1	1	1	1	1	1	1	1
1	34	75	0	1	1	1	1	1	1	8	1	7	1	1	1	1	1	1	1	1
1	35	83	1	1	1	1	1	1	1	7	1	2	1	1	1	1	1	1	1
1	36	75	1	1	1	1	1	1	1	9	1	3	1	1	1	1	1	1	1	1	1
1	37	80	0	1	1	1	1	1	1	9	1	3	1	1	1	1	1	1	1	1	1
1	38	79	0	1	1	1	1	1	1	16	1	0	1	1	1	1	1	1	1	1	1	1	1	1	1	1	1	1
1	39	76	0	1	1	1	1	1	1	5	1	0	1	1	1	1	1
1	40	71	0	1	1	1	1	1	1	21	1	0	1	1	1	1	1	1	1	1	1	1	1	1	1	1	1	1	1	1	1	1	1
1	41	71	1	1	1	1	1	1	1	17	1	0	1	1	1	1	1	1	1	1	1	1	1	1	1	1	1	1	1
1	42	82	0	1	1	1	1	1	1	16	1	0	1	1	1	1	1	1	1	1	1	1	1	1	1	1	1	1
1	43	79	1	1	1	1	1	1	1	7	1	1	1	1	1	1	1	1	1
1	44	81	0	1	1	1	1	1	1	9	1	2	1	1	1	1	1	1	1	1	1
1	45	87	0	1	1	1	1	1	1	21	0	0	1	0	0	0	0	0	0	1	1	1	1	1	1	1	1	1	1	1	1	1	1
1	46	76	1	1	1	1	1	1	1	4	1	1	1	1	1	1
1	47	81	0	1	1	1	1	1	1	9	1	2	1	1	1	1	1	1	1	1	1
1	48	71	0	1	1	1	1	1	1	19	1	0	1	1	1	1	1	1	1	1	1	1	1	1	1	1	1	1	1	1	1
1	49	76	0	1	1	1	1	1	1	4	1	1	1	1	1	1
1	50	86	1	1	1	1	1	1	0	14	1	0	1	1	1	1	1	1	1	1	1	1	1	1	1	1
1	51	72	1	1	1	1	1	1	1	4	1	1	1	1	1	1
1	52	73	1	1	1	1	1	1	1	11	1	2	1	1	1	1	1	1	1	1	1	1	1
1	53	73	1	1	1	1	1	1	1	9	1	1	1	1	1	1	1	1	1	1	1
1	54	75	0	0	1	1	1	1	1	21	0	0	1	1	1	1	0	0	0	0	0	0	1	1	1	1	1	1	1	1	1	1	1
1	55	79	1	1	1	1	0	1	1	21	0	0	1	1	0	0	0	0	0	0	1	1	1	1	1	1	1	1	1	1	1	1	1
1	56	74	1	1	1	1	1	1	1	7	1	2	1	1	1	1	1	1	1
1	57	77	0	1	1	1	1	1	1	8	1	0	1	1	1	1	1	1	1	1
1	58	87	1	1	1	1	1	1	1	7	1	0	1	1	1	1	1	1	1
1	59	82	1	1	1	1	1	1	1	12	1	2	1	1	1	1	1	1	1	1	1	1	1	1
1	60	73	1	1	1	1	1	1	1	17	1	0	1	1	1	1	1	1	1	1	1	1	1	1	1	1	1	1	1
1	61	74	1	1	1	1	1	1	1	9	1	2	1	1	1	1	1	1	1	1	1
1	62	73	1	1	1	1	1	1	1	10	1	1	1	1	1	1	1	1	1	1	1	1
1	63	74	1	1	0	1	1	1	1	21	1	0	1	1	1	1	1	1	1	1	1	1	1	1	1	1	1	1	1	1	1	1	1
1	64	72	0	1	1	1	1	1	1	4	1	0	1	1	1	1
1	65	77	0	1	1	1	1	1	1	14	1	0	1	1	1	1	1	1	1	1	1	1	1	1	1	1
1	66	72	0	1	1	1	1	1	1	11	1	0	1	1	1	1	1	1	1	1	1	1	1
1	67	76	1	1	1	1	1	1	1	8	1	1	1	1	1	1	1	1	1	1
1	68	74	1	1	1	1	1	1	1	12	1	0	1	1	1	1	1	1	1	1	1	1	1	1
1	69	81	0	1	1	1	1	1	1	7	1	0	1	1	1	1	1	1	1
1	70	79	1	1	1	1	1	1	1	21	1	2	1	1	1	1	1	1	1	1	1	1	1	1	1	1	1	1	1	1	1	1	1
1	71	76	1	1	1	1	1	1	1	5	1	1	1	1	1	1	1
1	72	82	1	1	1	1	1	1	0	11	1	2	1	1	1	1	1	1	1	1	1	1	1
1	73	84	1	1	1	1	1	1	1	7	1	1	1	1	1	1	1	1	1
1	74	84	0	1	1	1	1	1	1	21	1	0	1	1	1	1	1	1	1	1	1	1	1	1	1	1	1	1	1	1	1	1	1
